# Supplementary material for: Enhanced Responsivity and Optoelectronic Properties of Self-Powered Solar-Blind Ag2O/β-Ga2O3 Heterojunction-Based Photodetector with Ag:AZO Co-Sputtered Electrode
Source: Nanomaterials (Basel). 2023 Apr 6;13(7):1287. doi: 10.3390/nano13071287 (PMC10096629; doi:10.3390/nano13071287)
Supplement: Supplementary file 1 [file nanomaterials-13-01287-s001.zip]

Archive with 1 entries (1 files):
- nanomaterials-2265919-supplementary.pdf
